# Supplementary material for: Activation of Nkx2.5 transcriptional program is required for adult myocardial repair
Source: Nat Commun. 2022 May 27;13:2970. doi: 10.1038/s41467-022-30468-4 (PMC9142600; doi:10.1038/s41467-022-30468-4)
Supplement: Supplementary file 4 — Source Data [file 41467_2022_30468_MOESM4_ESM.xlsx]

## Sheet: fig. 1Q
WT0	TG0	MT0
63.1518	62.6007	55.4278
60.6687	58.6327	59.888
45.4032	65.4006	51.664
42.0737	52.9506	57.986
48.5059	58.4497	41.3756

## Sheet: fig. 1R
WT0	TG0	MT0
0.702037	0.410188	0.618855
0.608126	0.443543	0.659761
0.498885	0.481323	1.23168
0.392946	0.570481	0.683423
0.523609	0.426594	0.781811
0.500463	0.346376	0.405474
0.463497	0.465234	0.763713
0.534408	0.651949

## Sheet: fig.1S
WT0	TG0	MT0
35	35	35
35	35	35
35	35	35
35	35	35
24	34	35
35	35	35

## Sheet: fig. 2E
WT0	MT0
8.95767	21.7677
8.93367	19.8012
11.3252

## Sheet: fig. 4E
WT30	TG30	MT30
2.34916	1.59017	10.2553
4.60026	3.51968	19.3265
2.51477	1.73498	17.6888
1.65572	1.87271	3.76399
0.924029	1.62807	3.97366
1.80821	1.59648	4.91016

## Sheet: fig. 4F
	No Scar	Mild	Severe
WT30	33	67	0
TG30	50	50	0
MT30	0	33	67

## Sheet: fig. 5A
Set A	Set B	Set C
277	205	165

## Sheet: fig. 7I
WT7	MT7
8.62125	2.73478
7.9985	0.241333
12.5173	5.577
3.882	2.95829
6.865	5.62557

## Sheet: fig. 7J
WT7	MT7
6.32	5.38375
3.0334	1.05157
6.28583	3.47767
6.2165	4.08211
6.65925	3.0585

## Sheet: fig. 8E
WT7	MT7	WT14	MT14
15.7534	11.7438	5.59211	7.54717
17.0543	12.3016	16.1491	6.66667
11.8557	6.89655	2.81385	7.08661
18.9091	6.20155	10.2649	7.14286
16.5746	11.0368	8.69565	5.66406
14.2276	10.3306	15.0685	3.98551
20.8955	15.5477
30.3922	5.2967

[truncated: 12 more sheets: fig. 8H, fig. 9E, fig. 9H, fig. 9I, fig. S1B, fig. S2F, fig. S4M, fig. S4N, fig. S6D, fig. S6E, fig. S10C, fig. S11C]
